# Supplementary material for: Predicting early-onset COPD risk in adults aged 20–50 using electronic health records and machine learning
Source: PeerJ. 2024 Feb 23;12:e16950. doi: 10.7717/peerj.16950 (PMC10896079; doi:10.7717/peerj.16950)
Supplement: Supplemental Information 1 — Before constructing the model, all available features acquired from the screening process encompassed fundamental medical record information and initial blood test data.The first column represents the primary category, such as basic information or blood test data, while the FieldID corresponds to the actual number utilized in the UK Biobank dataset. The Field designates the category name, and the Notes column provides detailed information. This table serves as a supplement, illustrating all feature categories employed in the model construction. [file peerj-12-16950-s001.csv]

	Path	FieldID	Field	Participants	Items	Stability	ValueType	Coding	Notes	Source
Base.1	Population characteristics	31	Sex	502505	502505	Complete	Categorical	9	Sex of participant. Acquired from central registry at recruitment, but in some cases updated by the participant. Hence this field may contain a mixture of the sex the NHS had recorded for the participant and self-reported sex.	Base
Base.3	Population characteristics > Baseline characteristics	34	Year of birth	502505	502505	Complete	Integer	NA	Year of birth of participant. Acquired from central registry, updated by participant.	Base
Base.4	UK Biobank Assessment Centre > Touchscreen > Family history	2946	Father's age	114724	124452	Complete	Integer	100291	ACE touchscreen question \What is his age now?\" The following checks were performed: If answer If answer > 122 then rejected If answer If answer > 105 then participant asked to confirm ~F2946~ was collected from participants who indicated their father is still alive	Base
Base.5	UK Biobank Assessment Centre	1797	Father still alive	494294	565048	Complete	Categorical	100349	ACE touchscreen question \Is your father still alive?\" ~F1797~ was collected from all participants except those who indicated they were adopted as a child	Base
Base.6	UK Biobank Assessment Centre	1807	Father's age at death	386034	439271	Complete	Integer	100291	ACE touchscreen question \What was his age when he died?\" The following checks were performed: If answer If answer > 122 then rejected If answer If answer > 105 then participant asked to confirm ~F1807~ was collected from participants who indicated their father has died	Base
Base.7	UK Biobank Assessment Centre	1835	Mother still alive	494294	565048	Complete	Categorical	100349	ACE touchscreen question \Is your mother still alive?\" ~F1835~ was collected from all participants except those who indicated they were adopted as a child	Base
Base.8	UK Biobank Assessment Centre	1845	Mother's age	199419	218191	Complete	Integer	100291	ACE touchscreen question \What is her age now?\" The following checks were performed: If answer If answer > 122 then rejected If answer If answer > 105 then participant asked to confirm ~F1845~ was collected from participants who indicated their mother is still alive	Base
Base.9	UK Biobank Assessment Centre	48	Waist circumference	500407	570954	Complete	Continuous	NA	Waist circumference	Base
Base.10	UK Biobank Assessment Centre	49	Hip circumference	500345	570892	Complete	Continuous	NA	Hip circumference	Base
Base.11	UK Biobank Assessment Centre	50	Standing height	500042	570525	Complete	Continuous	NA	Standing height was measured using a Seca 202 device	Base
Base.14	UK Biobank Assessment Centre	2306	Weight change compared with 1 year ago	501602	573342	Complete	Categorical_complex	100540	ACE touchscreen question \Compared with one year ago	Base
Base.15	UK Biobank Assessment Centre	102	Pulse rate, automated reading	475167	1052519	Complete	Integer	NA	This is the pulse rate measured during the automated blood pressure readings.	Base
Base.16	UK Biobank Assessment Centre	4079	Diastolic blood pressure, automated reading	475167	1052519	Complete	Integer	NA	Blood pressure, automated reading, diastolic. Two measures of blood pressure were taken a few moments apart. Range returned by the Omron device is is 0-255	Base
Base.17	UK Biobank Assessment Centre	4080	Systolic blood pressure, automated reading	475162	1052489	Complete	Integer	NA	Blood pressure, automated reading, systolic. Two measures of blood pressure were taken a few moments apart. Range returned by the Omron device is is 0-255	Base
Base.22	UK Biobank Assessment Centre	670	Type of accommodation lived in	501659	573399	Complete	Ranked_categorical	100286	ACE touchscreen question \What type of accommodation do you live in?\" If the participant activated the Help button they were shown the message: Please select: A house or bungalow for any whole	Base
Base.23	UK Biobank Assessment Centre	709	Number in household	500276	571911	Complete	Integer	100291	ACE touchscreen question \Including yourself	Base
Base.24	UK Biobank Assessment Centre	728	Number of vehicles in household	500276	571911	Complete	Ranked_categorical	100293	ACE touchscreen question \How many cars or vans are owned	Base
Base.25	UK Biobank Assessment Centre	738	Average total household income before tax	497407	568158	Complete	Ranked_categorical	100294	ACE touchscreen question \What is the average total income before tax received by your HOUSEHOLD?\" If the participant activated the Help button they were shown the message: If you are unsure of annual household income here are the weekly and monthly equivalents: Annual Monthly Weekly less than &pound;18	Base
Base.26	UK Biobank Assessment Centre	845	Age completed full time education	337413	354358	Complete	Integer	100306	ACE touchscreen question \At what age did you complete your continuous full time education?\" The following checks were performed: If answer If answer > Participants age then rejected If answer > 40 then participant asked to confirm If the participant activated the Help button they were shown the message: Please give the age that you completed 'continuous' full time education. For example	Base
Base.27	UK Biobank Assessment Centre	1647	Country of birth (UK/elsewhere)	501613	533613	Complete	Categorical_complex	100420	ACE touchscreen question \Where were you born?\" Participants who indicated they were born inside the United Kingdom were asked during the verbal interview in what area they had been born (~F129~ and ~F130~). Participants who indicated they were born outside the United Kingdom and Republic of Ireland were asked during the verbal interview in what country they had been born (~F20115~) and when the…	Base
Base.28	UK Biobank Assessment Centre	1677	Breastfed as a baby	501613	533613	Complete	Categorical	100349	ACE touchscreen question \Were you breastfed when you were a baby?\" This question was dropped from the touchscreen protocol on 24/10/2016."	Base
Base.29	UK Biobank Assessment Centre	1707	Handedness (chirality/laterality)	501613	533613	Complete	Categorical_complex	100430	ACE touchscreen question \Are you right or left handed?\" This question was dropped from the touchscreen protocol on 24/10/2016."	Base
Base.30	UK Biobank Assessment Centre	1717	Skin colour	501612	533612	Complete	Ranked_categorical	100431	ACE touchscreen question \What best describes the colour of your skin without tanning?\" If the participant activated the Help button they were shown the message: If you are unsure	Base
Base.31	UK Biobank Assessment Centre	1757	Facial ageing	498738	569592	Complete	Categorical_complex	100435	ACE touchscreen question \Do people say that you look:\""	Base
Base.32	UK Biobank Assessment Centre	1767	Adopted as a child	501622	573362	Complete	Categorical	100349	ACE touchscreen question \Were you adopted as a child?\""	Base
Base.33	UK Biobank Assessment Centre	4501	Non-accidental death in close genetic family	210984	240761	Complete	Categorical	100349	Introduced part way through fieldwork in April 2009. ACE touchscreen question \Have any of your mother	Base
Base.34	UK Biobank Assessment Centre	4674	Private healthcare	214180	244456	Complete	Ranked_categorical	100511	ACE touchscreen question \Do you use private healthcare?\""	Base
Job.1	UK Biobank Assessment Centre	20119	Current employment status - corrected	3364	3364	Complete	Categorical_complex	100295	Most participant jobs were code by staff in the clinic when the participant was present, with the results presented in ~F132~. However, for various reasons, staff were occasionally unable to find suitable codings and the job was recorded as a \Other job\" accompanied by a free-text description. In some cases participants declared an occupation which was not actually classified as paid/self-employ…	Job
Job.2	Population characteristics	189	Townsend deprivation index at recruitment	501882	501882	Complete	Continuous	NA	Townsend deprivation index calculated immediately prior to participant joining UK Biobank. Based on the preceding national census output areas. Each participant is assigned a score corresponding to the output area in which their postcode is located.	Job
Job.5	UK Biobank Assessment Centre	757	Time employed in main current job	288426	314942	Complete	Integer	100290	ACE touchscreen question \How many years have you worked in your current job? (If you have more than one job please answer this	Job
Job.8	UK Biobank Assessment Centre	816	Job involves heavy manual or physical work	288427	314944	Complete	Continuous	100301	ACE touchscreen question \Does your work involve heavy manual or physical work?\" If the participant activated the Help button they were shown the message: If you have more than one 'current job' then answer this question for your MAIN job only. Physical work includes work that involves handling of heavy objects and use of heavy tools. ~F816~ was collected from participants who indicated they wer…	Job
Feed.1	UK Biobank Assessment Centre	1289	Cooked vegetable intake	501629	573369	Complete	Integer	100373	ACE touchscreen question \On average how many heaped tablespoons of COOKED vegetables would you eat per DAY? (Do not include potatoes; put '0' if you do not eat any)\" The following checks were performed: If answer > 50 then rejected If the participant activated the Help button they were shown the message: Please provide an average considering your intake over the last year. If you are unsure	Feed
Feed.2	UK Biobank Assessment Centre	1299	Salad / raw vegetable intake	501629	573369	Complete	Integer	100373	ACE touchscreen question \On average how many heaped tablespoons of SALAD or RAW vegetables would you eat per DAY? (Include lettuce	Feed
Feed.3	UK Biobank Assessment Centre	1309	Fresh fruit intake	501629	573369	Complete	Integer	100373	ACE touchscreen question \About how many pieces of FRESH fruit would you eat per DAY? (Count one apple	Feed
Feed.4	UK Biobank Assessment Centre	1319	Dried fruit intake	501628	573368	Complete	Integer	100373	ACE touchscreen question \About how many pieces of DRIED fruit would you eat per DAY? (Count one prune	Feed
Feed.5	UK Biobank Assessment Centre	1329	Oily fish intake	501628	573368	Complete	Ranked_categorical	100377	ACE touchscreen question \How often do you eat oily fish? (e.g. sardines	Feed
Feed.6	UK Biobank Assessment Centre	1339	Non-oily fish intake	501628	573368	Complete	Ranked_categorical	100377	ACE touchscreen question \How often do you eat other types of fish? (e.g. cod	Feed
Feed.7	UK Biobank Assessment Centre	1349	Processed meat intake	501627	573367	Complete	Ranked_categorical	100377	ACE touchscreen question \How often do you eat processed meats (such as bacon	Feed
Feed.8	UK Biobank Assessment Centre	1359	Poultry intake	501627	573367	Complete	Ranked_categorical	100377	ACE touchscreen question \How often do you eat chicken	Feed
Feed.9	UK Biobank Assessment Centre	1369	Beef intake	501627	573367	Complete	Ranked_categorical	100377	ACE touchscreen question \How often do you eat beef? (Do not count processed meats)\" If the participant activated the Help button they were shown the message: Please provide an average considering your intake over the last year If you are unsure	Feed
Feed.10	UK Biobank Assessment Centre	1379	Lamb/mutton intake	501627	573367	Complete	Ranked_categorical	100377	ACE touchscreen question \How often do you eat lamb/mutton? (Do not count processed meats)\" If the participant activated the Help button they were shown the message: Please provide an average considering your intake over the last year If you are unsure	Feed
Feed.11	UK Biobank Assessment Centre	1389	Pork intake	501625	573365	Complete	Ranked_categorical	100377	ACE touchscreen question \How often do you eat pork? (Do not count processed meats such as bacon or ham)\" If the participant activated the Help button they were shown the message: Please provide an average considering your intake over the last year If you are unsure	Feed
Feed.12	UK Biobank Assessment Centre	1408	Cheese intake	490285	559848	Complete	Ranked_categorical	100377	ACE touchscreen question \How often do you eat cheese? (Include cheese in pizzas	Feed
Feed.13	UK Biobank Assessment Centre	1418	Milk type used	501556	573282	Complete	Categorical_complex	100387	ACE touchscreen question \What type of milk do you mainly use?\" If the participant activated the Help button they were shown the message: If you use more than one type of milk	Feed
Feed.14	UK Biobank Assessment Centre	1428	Spread type	498741	569595	Complete	Categorical_complex	100388	ACE touchscreen question \What type of spread do you mainly use?\" If the participant activated the Help button they were shown the message: If you use more than one type of spread	Feed
Feed.15	UK Biobank Assessment Centre	1438	Bread intake	498741	569595	Complete	Integer	100373	ACE touchscreen question \How many slices of bread do you eat each WEEK?\" The following checks were performed: If answer If answer > 250 then rejected If answer > 50 then participant asked to confirm If the participant activated the Help button they were shown the message: For other types of bread: - one bread roll = 2 slices - one pitta bread = 2 slices "	Feed
Feed.16	UK Biobank Assessment Centre	1448	Bread type	483629	549971	Complete	Categorical_complex	100391	ACE touchscreen question \What type of bread do you mainly eat?\" If the participant activated the Help button they were shown the message: If you eat more than one type of bread	Feed
Feed.17	UK Biobank Assessment Centre	1458	Cereal intake	501525	573248	Complete	Integer	100373	ACE touchscreen question \How many bowls of cereal do you eat a WEEK?\" The following checks were performed: If answer If answer > 99 then rejected If answer > 14 then participant asked to confirm If the participant activated the Help button they were shown the message: Please provide an average considering your intake over the last year. If you are unsure	Feed
Feed.18	UK Biobank Assessment Centre	1468	Cereal type	419164	473822	Complete	Categorical_complex	100393	ACE touchscreen question \What type of cereal do you mainly eat?\" If the participant activated the Help button they were shown the message: If you eat more than one type of cereal	Feed
Feed.19	UK Biobank Assessment Centre	1478	Salt added to food	501625	573365	Complete	Ranked_categorical	100394	ACE touchscreen question \Do you add salt to your food? (Do not include salt used in cooking)\" If the participant activated the Help button they were shown the message: Please provide an average considering your intake over the last year If you are unsure	Feed
Feed.20	UK Biobank Assessment Centre	1488	Tea intake	501625	573365	Complete	Integer	100373	ACE touchscreen question \How many cups of tea do you drink each DAY? (Include black and green tea)\" The following checks were performed: If answer If answer > 99 then rejected If answer > 20 then participant asked to confirm If the participant activated the Help button they were shown the message: Please provide an average considering your intake over the last year. If you are unsure	Feed
Feed.21	UK Biobank Assessment Centre	1498	Coffee intake	501625	573365	Complete	Integer	100373	ACE touchscreen question \How many cups of coffee do you drink each DAY? (Include decaffeinated coffee)\" The following checks were performed: If answer If answer > 99 then rejected If answer > 10 then participant asked to confirm If the participant activated the Help button they were shown the message: Please provide an average considering your intake over the last year. If you are unsure	Feed
Feed.22	UK Biobank Assessment Centre	1508	Coffee type	391231	445561	Complete	Categorical_complex	100397	ACE touchscreen question \What type of coffee do you usually drink?\" If the participant activated the Help button they were shown the message: If you drink more than one type of coffee	Feed
Feed.24	UK Biobank Assessment Centre	1528	Water intake	501625	573365	Complete	Integer	100373	ACE touchscreen question \How many glasses of water do you drink each DAY? \" The following checks were performed: If answer If answer > 99 then rejected If answer > 10 then participant asked to confirm If the participant activated the Help button they were shown the message: Please provide an average considering your intake over the last year. If you are unsure	Feed
Feed.25	UK Biobank Assessment Centre	1538	Major dietary changes in the last 5 years	501625	573365	Complete	Categorical_complex	100400	ACE touchscreen question \Have you made any major changes to your diet in the last 5 years?\""	Feed
Feed.26	UK Biobank Assessment Centre	1548	Variation in diet	498741	569595	Complete	Ranked_categorical	100401	ACE touchscreen question \Does your diet vary much from week to week?\""	Feed
Life.1	UK Biobank Assessment Centre	894	Duration of moderate activity	418088	475181	Complete	Integer	100291	ACE touchscreen question \How many minutes did you usually spend doing moderate activities on a typical DAY?\" The following checks were performed: If answer If answer > 1440 then rejected If answer If answer > 300 then participant asked to confirm If the participant activated the Help button they were shown the message: If the time you usually spend doing moderate physical activity on each day o…	Life
Life.2	UK Biobank Assessment Centre	904	Number of days/week of vigorous physical activity 10+ minutes	501644	573384	Complete	Integer	100291	ACE touchscreen question \In a typical WEEK	Life
Life.3	UK Biobank Assessment Centre	914	Duration of vigorous activity	304589	342720	Complete	Integer	100291	ACE touchscreen question \How many minutes did you usually spend doing vigorous activities on a typical DAY?\" The following checks were performed: If answer If answer > 1440 then rejected If answer If answer > 300 then participant asked to confirm If the participant activated the Help button they were shown the message: If the time you usually spend doing vigorous physical activity on each day o…	Life
Life.4	UK Biobank Assessment Centre	1011	Frequency of light DIY in last 4 weeks	260789	289436	Complete	Ranked_categorical	100317	ACE touchscreen question \How many times in the last 4 weeks did you do light DIY?\" If the participant activated the Help button they were shown the message: If you are unsure	Life
Life.5	UK Biobank Assessment Centre	1021	Duration of light DIY	260789	289436	Complete	Ranked_categorical	100318	ACE touchscreen question \Each time you did light DIY	Life
Life.6	UK Biobank Assessment Centre	1031	Frequency of friend/family visits	498756	569610	Complete	Ranked_categorical	100327	ACE touchscreen question \How often do you visit friends or family or have them visit you?\" If the participant activated the Help button they were shown the message: If this varies	Life
Life.7	UK Biobank Assessment Centre	1050	Time spend outdoors in summer	498756	569610	Complete	Integer	100329	ACE touchscreen question \In a typical DAY in summer	Life
Life.8	UK Biobank Assessment Centre	1060	Time spent outdoors in winter	498756	569610	Complete	Integer	100329	ACE touchscreen question \In a typical DAY in winter	Life
Life.9	UK Biobank Assessment Centre	1070	Time spent watching television (TV)	501639	573379	Complete	Integer	100329	ACE touchscreen question \In a typical DAY	Life
Life.10	UK Biobank Assessment Centre	1080	Time spent using computer	498754	569608	Complete	Integer	100329	ACE touchscreen question \In a typical DAY	Life
Life.11	UK Biobank Assessment Centre	1090	Time spent driving	501423	573136	Complete	Integer	100329	ACE touchscreen question \In a typical DAY	Life
Life.12	UK Biobank Assessment Centre	1110	Length of mobile phone use	501638	573378	Complete	Ranked_categorical	100335	ACE touchscreen question \For approximately how many years have you been using a mobile phone at least once per week to make or receive calls?\" If the participant activated the Help button they were shown the message: Do not include time spent text messaging. If you are unsure	Life
Life.13	UK Biobank Assessment Centre	1160	Sleep duration	501635	573375	Complete	Integer	100291	ACE touchscreen question \About how many hours sleep do you get in every 24 hours? (please include naps)\" The following checks were performed: If answer If answer > 23 then rejected If answer If answer > 12 then participant asked to confirm If the participant activated the Help button they were shown the message: If the time you spend sleeping varies a lot	Life
Life.14	UK Biobank Assessment Centre	1170	Getting up in morning	498751	569605	Complete	Ranked_categorical	100341	ACE touchscreen question \On an average day	Life
Life.15	UK Biobank Assessment Centre	1190	Nap during day	501632	573372	Complete	Ranked_categorical	100343	ACE touchscreen question \Do you have a nap during the day?\" If the participant activated the Help button they were shown the message: If this varies a lot	Life
Life.16	UK Biobank Assessment Centre	1200	Sleeplessness / insomnia	501631	573371	Complete	Ranked_categorical	100343	ACE touchscreen question \Do you have trouble falling asleep at night or do you wake up in the middle of the night?\" If the participant activated the Help button they were shown the message: If this varies a lot	Life
Life.25	UK Biobank Assessment Centre	2139	Age first had sexual intercourse	456570	520813	Complete	Integer	100504	ACE touchscreen question \What was your age when you first had sexual intercourse? (Sexual intercourse includes vaginal	Life
Life.26	UK Biobank Assessment Centre	2149	Lifetime number of sexual partners	452374	516000	Complete	Integer	100291	ACE touchscreen question \About how many sexual partners have you had in your lifetime?\" The following checks were performed: If answer If answer > 99997 then rejected If answer > 99 then participant asked to confirm If the participant activated the Help button they were shown the message: Sexual intercourse includes vaginal	Life
Life.27	UK Biobank Assessment Centre	2159	Ever had same-sex intercourse	452374	516000	Complete	Categorical	100352	ACE touchscreen question \Have you ever had sexual intercourse with someone of the same sex?\" If the participant activated the Help button they were shown the message: Sexual intercourse includes vaginal	Life
Life.28	UK Biobank Assessment Centre	2237	Plays computer games	501603	573343	Complete	Ranked_categorical	100639	ACE touchscreen question \Do you play computer games?\" If the participant activated the Help button they were shown the message: Answer this question thinking about the past year. "	Life
Life.29	UK Biobank Assessment Centre	884	Number of days/week of moderate physical activity 10+ minutes	501644	573384	Complete	Integer	100291	ACE touchscreen question \In a typical WEEK	Life
SmokingAndDrinking.1	UK Biobank Assessment Centre	1558	Alcohol intake frequency.	501625	573365	Complete	Ranked_categorical	100402	ACE touchscreen question \About how often do you drink alcohol?\" If the participant activated the Help button they were shown the message: If this varies a lot	SmokingAndDrinking
SmokingAndDrinking.2	UK Biobank Assessment Centre	1568	Average weekly red wine intake	349117	397703	Complete	Integer	100291	ACE touchscreen question \In an average WEEK	SmokingAndDrinking
SmokingAndDrinking.3	UK Biobank Assessment Centre	1578	Average weekly champagne plus white wine intake	349116	397702	Complete	Integer	100291	ACE touchscreen question \In an average WEEK	SmokingAndDrinking
SmokingAndDrinking.4	UK Biobank Assessment Centre	1588	Average weekly beer plus cider intake	349116	397702	Complete	Integer	100291	ACE touchscreen question \In an average WEEK	SmokingAndDrinking
SmokingAndDrinking.5	UK Biobank Assessment Centre	1598	Average weekly spirits intake	349116	397702	Complete	Integer	100291	ACE touchscreen question \In an average WEEK	SmokingAndDrinking
SmokingAndDrinking.6	UK Biobank Assessment Centre	1608	Average weekly fortified wine intake	349116	397702	Complete	Integer	100291	ACE touchscreen question \In an average WEEK	SmokingAndDrinking
SmokingAndDrinking.8	UK Biobank Assessment Centre	20117	Alcohol drinker status	501625	573365	Accruing	Categorical_complex	90	NA	SmokingAndDrinking
SmokingAndDrinking.10	UK Biobank Assessment Centre	1249	Past tobacco smoking	463728	532438	Complete	Ranked_categorical	100348	ACE touchscreen question \In the past	SmokingAndDrinking
SmokingAndDrinking.11	UK Biobank Assessment Centre	1259	Smoking/smokers in household	461195	529068	Complete	Categorical_repair	100370	ACE touchscreen question \Does anyone in your household smoke?\" ~F1259~ was collected from all participants except those who indicated they currently smoke tobacco on most or all days	SmokingAndDrinking
SmokingAndDrinking.14	UK Biobank Assessment Centre	1787	Maternal smoking around birth	494269	525798	Complete	Categorical	100349	ACE touchscreen question \Did your mother smoke regularly around the time when you were born?\" ~F1787~ was collected from all participants except those who indicated they were adopted as a child	SmokingAndDrinking
SmokingAndDrinking.15	UK Biobank Assessment Centre	2644	Light smokers, at least 100 smokes in lifetime	141734	157796	Complete	Categorical	100349	ACE touchscreen question \In your lifetime	SmokingAndDrinking
SmokingAndDrinking.19	UK Biobank Assessment Centre	2897	Age stopped smoking	123455	137935	Complete	Integer	100291	ACE touchscreen question \How old were you when you last smoked on most days?\" The following checks were performed: If answer If answer > Participants age then rejected If answer ~F2897~ was collected from participants who indicated that in the past they smoked tobacco on most or all days	SmokingAndDrinking
SmokingAndDrinking.20	UK Biobank Assessment Centre	2907	Ever stopped smoking for 6+ months	122697	137005	Complete	Categorical	100349	ACE touchscreen question \In the time that you smoked	SmokingAndDrinking
SmokingAndDrinking.24	UK Biobank Assessment Centre	20116	Smoking status	501631	573371	Complete	Categorical_complex	90	This field summarises the current/past smoking status of the participant.	SmokingAndDrinking
SmokingAndDrinking.31	UK Biobank Assessment Centre	1239	Current tobacco smoking	501631	573371	Complete	Categorical_repair	100347	ACE touchscreen question \Do you smoke tobacco now?\""	SmokingAndDrinking
Blood.32	Biological samples	23000	1gG antigen for Herpes Simplex virus-1	9691	9968	Accruing	Integer	NA	Measured level of 1gG antigen for HSV-1 (Herpes Simplex virus-1).	Blood
Blood.33	Biological samples	23001	2mgG unique antigen for Herpes Simplex virus-2	9691	9968	Accruing	Integer	NA	Measured level of 2mgG unique antigen for HSV-2 (Herpes Simplex virus-2).	Blood
Blood.34	Biological samples	23002	gE / gI antigen for Varicella Zoster Virus	9691	9968	Accruing	Integer	NA	Measured level of gE / gI antigen for VZV (Varicella Zoster Virus ).	Blood
Blood.35	Biological samples	23010	IE1A antigen for Human Herpesvirus-6	9691	9968	Accruing	Integer	NA	Measured level of IE1A antigen for HHV-6 (Human Herpesvirus-6).	Blood
Blood.36	Biological samples	23011	IE1B antigen for Human Herpesvirus-6	9691	9968	Accruing	Integer	NA	Measured level of IE1B antigen for HHV-6 (Human Herpesvirus-6).	Blood
Blood.37	Biological samples	23012	p101 k antigen for Human Herpesvirus-6	9691	9968	Accruing	Integer	NA	Measured level of p101 k antigen for HHV-6 (Human Herpesvirus-6).	Blood
Blood.38	Biological samples	23013	U14 antigen for Human Herpesvirus-7	9691	9968	Accruing	Integer	NA	Measured level of U14 antigen for HHV-7 (Human Herpesvirus-7).	Blood
Blood.39	Biological samples	30600	Albumin	432337	445770	Accruing	Continuous	NA	Measured by BCG analysis on a Beckman Coulter AU5800	Blood
Blood.40	Biological samples	30610	Alkaline phosphatase	470858	487473	Accruing	Continuous	NA	Measured by AMP(IFCC) analysis on a Beckman Coulter AU5800	Blood
Blood.41	Biological samples	30620	Alanine aminotransferase	470657	487266	Accruing	Continuous	NA	Measured by IFCC analysis on a Beckman Coulter AU5800	Blood
Blood.42	Biological samples	30630	Apolipoprotein A	429789	443078	Accruing	Continuous	NA	Measured by immunoturbidimetric analysis on a Beckman Coulter AU5800	Blood
Blood.43	Biological samples	30640	Apolipoprotein B	468512	484996	Accruing	Continuous	NA	Measured by immunoturbidimetric analysis on a Beckman Coulter AU5800	Blood
Blood.44	Biological samples	30650	Aspartate aminotransferase	469108	485602	Accruing	Continuous	NA	Measured by IFCC analysis on a Beckman Coulter AU5800	Blood
Blood.45	Biological samples	30660	Direct bilirubin	401028	413662	Accruing	Continuous	NA	Measured by DPD analysis on a Beckman Coulter AU5800	Blood
Blood.46	Biological samples	30670	Urea	470537	487123	Accruing	Continuous	NA	Measured by GLDH, kinetic analysis on a Beckman Coulter AU5800	Blood
Blood.47	Biological samples	30680	Calcium	432189	445619	Accruing	Continuous	NA	Measured by Arsenazo III analysis on a Beckman Coulter AU5800	Blood
Blood.48	Biological samples	30690	Cholesterol	470845	487467	Accruing	Continuous	NA	Measured by CHO-POD analysis on a Beckman Coulter AU5800	Blood
Blood.49	Biological samples	30700	Creatinine	470622	487201	Accruing	Continuous	NA	Measured by enzymatic analysis on a Beckman Coulter AU5800	Blood
Blood.50	Biological samples	30710	C-reactive protein	469856	486406	Accruing	Continuous	NA	Measured by immunoturbidimetric - high sensitivity analysis on a Beckman Coulter AU5800	Blood
Blood.51	Biological samples	30720	Cystatin C	470816	487423	Accruing	Continuous	NA	Measured by latex enhanced immunoturbidimetric analysis on a Siemens ADVIA 1800	Blood
Blood.52	Biological samples	30730	Gamma glutamyltransferase	470603	487206	Accruing	Continuous	NA	Measured by IFCC analysis on a Beckman Coulter AU5800	Blood
Blood.53	Biological samples	30740	Glucose	431843	445253	Accruing	Continuous	NA	Measured by hexokinase analysis on a Beckman Coulter AU5800	Blood
Blood.54	Biological samples	30750	Glycated haemoglobin (HbA1c)	467911	480773	Accruing	Continuous	NA	Measured by HPLC analysis on a Bio-Rad VARIANT II Turbo	Blood
Blood.55	Biological samples	30760	HDL cholesterol	432134	445563	Accruing	Continuous	NA	Measured by enzyme immunoinhibition analysis on a Beckman Coulter AU5800	Blood
Blood.56	Biological samples	30770	IGF-1	468384	484740	Accruing	Continuous	NA	Measured by CLIA analysis on a DiaSorin Ltd. LIASON XL	Blood
Blood.57	Biological samples	30780	LDL direct	470007	486544	Accruing	Continuous	NA	Measured by enzymatic protective selection analysis on a Beckman Coulter AU5800	Blood
Blood.58	Biological samples	30790	Lipoprotein A	377660	389863	Accruing	Continuous	NA	Measured by immunoturbidimetric analysis on a Randox AU5800. Values for Lipoprotein A that were outside the reportable range are available on request.	Blood
Blood.59	Biological samples	30800	Oestradiol	77714	78535	Accruing	Continuous	NA	Measured by two step competitive analysis on a Beckman Coulter Unicel Dxl 800	Blood
Blood.60	Biological samples	30810	Phosphate	431524	444901	Accruing	Continuous	NA	Measured by phophomolybdate complex analysis on a Beckman Coulter AU5800	Blood
Blood.61	Biological samples	30820	Rheumatoid factor	41989	42998	Accruing	Continuous	NA	Measured by immunoturbidimetric analysis on a Beckman Coulter AU5800	Blood
Blood.62	Biological samples	30830	SHBG	428175	441305	Accruing	Continuous	NA	Measured by two step sandwich immunoassay analysis on a Beckman Coulter Unicel Dxl 800	Blood
Blood.63	Biological samples	30840	Total bilirubin	468885	485336	Accruing	Continuous	NA	Measured by photometric colour analysis on a Beckman Coulter AU5800	Blood
Blood.64	Biological samples	30850	Testosterone	427061	441248	Accruing	Continuous	NA	Measured by one step competitive analysis on a Beckman Coulter Unicel Dxl 800	Blood
Blood.65	Biological samples	30860	Total protein	431870	445289	Accruing	Continuous	NA	Measured by biuret analysis on a Beckman Coulter AU5800	Blood
Blood.66	Biological samples	30870	Triglycerides	470475	487059	Accruing	Continuous	NA	Measured by GPO-POD analysis on a Beckman Coulter AU5800	Blood
Blood.67	Biological samples	30880	Urate	470296	486855	Accruing	Continuous	NA	Measured by uricase PAP analysis on a Beckman Coulter AU5800	Blood
Blood.68	Biological samples	30890	Vitamin D	449953	465389	Accruing	Continuous	NA	Measured by CLIA analysis on a DiaSorin Ltd. LIASON XL	Blood
